# Supplementary material for: Repeat multiparametric MRI in prostate cancer patients on active surveillance
Source: PLoS One. 2017 Dec 27;12(12):e0189272. doi: 10.1371/journal.pone.0189272 (PMC5744936; doi:10.1371/journal.pone.0189272)
Supplement: S1 File — The data behind the statistics. (TXT) [file pone.0189272.s001.txt]

Patient number	AgeAtStartOfAs	Prostate size grams at diagnosis	PSA at cancer diagnosis	FreePSA at diagnosis	FollowUpTimeDays	ActiveSurveillanceEnd due to treatment, wishful waiting, PSA rise or other exclusion	MRIprogression	TreatmentChangeFromActiveSurveillanceToTreatment	Gleason Score upgrading	HighestNumberOfSuspiciousLesionsOnMRI	MRI1highestPIRADSscore	MRI2HighestPiradsScore	Change_in_MRIBetween1andLatest_0=unknown_1=noProgression_2=PIRADSrise_3=TumorSizeIncrease_4=TumorSizeAndPIRADSrise_5=RadiologistSuggestProgressionwoutPIRADS_6=regression_7=rise in lesion number, 8=decrease in lesion number
1	63	41	3,20	9	3084	0	1	0	0	1	3	3	6
2	60	26	4,50	11	2326	0	0	0	0	0	0	0	1
3	74	90	7,20	20	2986	0	0	1	1	1	3	3	1
4	71	75	4,40	16	2973	0	0	0	0	1	0	0	1
5	62	34	6,20	17	2918	0	1	0	0	2	0	0	1
6	62	28	2,60	-	2859	0	1	0	0	2	3	4	2
7	72	60	1,10	-	2576	0	0	0	0	0	3	0	6
8	68	33	6,30	8	2548	0	1	0	0	3	3	4	4
9	69	80	10,30	16	2377	0	1	0	0	2	4	5	4
10	69	46	6,70	18	2293	0	1	1	0	1	4	4	3
11	56	36	5,90	7	2062	0	1	1	0	1	0	0	3
12	68	82	8,70	12	1883	0	1	0	1	1	3	5	3
13	56	50	5,00	10	1876	0	1	1	0	1	3	5	2
14	63	38	6,10	12	1436	1	1	1	1	3	4	5	4
15	63	39	3,60	9	1785	0	1	1	0	1	4	4	3
16	72	21	3,80	11	1544	0	1	1	0	1	3	5	4
17	68	37	4,20	10	1180	1	1	1	1	1	4	5	2
18	62	40	4,80	12	1153	0	0	0	0	2	5	5	1
19	53	40	6,30	8	1126	0	1	0	0	1	0	5	4
20	58	38	5,96	14	1113	0	1	0	0	1	3	3	1
21	66	48	5,50	11	731	1	1	1	1	1	5	5	3
22	64	29	5,70	8	720	1	1	1	1	2	5	5	3
23	68	37	5,50	11	383	1	0	1	1	2	5	0	1
24	68	45	6,50	13	575	1	0	1	1	1	5	5	6
25	65	35	2,50	-	528	0	0	1	0	2	2	2	1
26	64	32	4,90	8	411	0	0	0	1	1	5	0	6
27	52	35	8,32	8	637	1	1	1	0	2	5	5	3
28	66	34	4,70	11	760	0	0	1	0	1	3	3	1
29	51	40	8,20	12	679	0	1	1	0	1	0	3	4
30	55	53	5,90	14	850	0	1	1	0	2	0	5	4
31	65	34	7,36	11	780	0	1	0	0	1	3	4	4
32	71	31	4,55	10	3416	0	0	0	0	0	0	0	1
33	56	43	17,00	9	2155	0	1	1	0	1	0	5	4
34	51	41	7,30	8	593	0	1	1	1	1	2	3	4
35	63	29	3,82	16	2756	0	1	0	1	1	0	0	4
36	67	35	3,10	20	2747	0	1	0	1	2	0	0	4
37	67	42	4,06	31	2596	0	1	1	0	0	0	3	1
38	62	29	3,70	6	2429	1	1	1	1	2	0	0	0
39	61	20	1,50	-	2366	0	1	0	0	2	2	3	4
40	67	62	10,10	15	2160	0	1	1	0	2	0	0	4
41	68	32	4,70	23	2660	0	0	0	0	0	0	0	1
42	67	43	5,70	-	3137	0	1	0	0	1	3	4	2
43	63	77	4,20	27	3133	0	0	0	0	0	0	0	1
44	66	43	3,50	12	2507	0	1	0	0	2	3	3	6
45	71	35	4,20	15	1418	0	1	0	0	1	3	0	6
46	67	54	5,60	16	1090	1	1	1	1	1	0	3	4
47	57	41	6,50	13	2112	1	1	1	1	1	3	4	2
48	58	38	3,30	26	2745	0	1	1	0	0	0	0	7
49	63	45	5,13	23	2717	0	1	0	0	0	0	0	7
50	71	51	9,40	15	2703	0	1	1	0	0	0	0	7
51	67	65	7,10	25	2527	0	1	0	0	1	3	3	6
52	59	39	7,40	22	2538	0	1	0	0	0	0	0	7
53	72	37	-	-	1594	1	1	1	0	1	3	5	2
54	60	49	5,40	18	2572	0	1	0	0	1	4	0	6
55	77	40	7,20	11	2546	1	1	1	0	1	4	5	4
56	65	44	5,60	10	1687	1	1	1	0	1	3	4	4
57	60	46	4,50	15	2432	0	0	0	0	2	2	0	6
58	49	33	5,90	8	592	1	1	1	0	3	3	3	3
59	67	29	4,45	7	739	1	0	1	0	4	4	3	1
60	63	46	5,16	12	2369	0	0	0	0	0	0	0	1
61	59	54	8,90	12	2331	0	1	0	0	3	0	0	4
62	61	65	6,20	9	2314	0	0	0	0	0	0	0	1
63	62	64	4,74	13	2285	0	1	0	0	5	3	5	4
64	64	26	4,64	20	2121	0	0	0	0	0	0	0	1
65	64	65	9,93	22	2108	0	0	0	0	0	0	0	1
66	64	45	7,30	11	1964	0	0	0	0	0	0	0	1
67	63	42	5,34	36	1917	0	0	0	0	0	0	0	1
68	56	38	3,70	18	1956	0	0	0	0	1	3	0	6
69	62	41	5,60	15	1012	1	1	1	0	1	3	5	4
70	62	26	4,05	9	1174	1	1	1	0	2	3	5	2
71	59	70	5,00	9	1732	0	0	0	0	0	0	0	1
72	60	47	4,70	14	1267	0	1	0	0	1	0	3	4
73	40	15	2,50	14	1278	0	1	0	0	1	3	0	6
74	59	22	3,30	16	1235	0	1	0	0	0	0	0	7
75	70	41	7,80	12	623	0	1	0	0	0	0	0	7
76	68	35	5,59	13	325	0	1	0	0	0	0	0	1
